# Supplementary material for: An In-Depth Study of Metabolite Profile and Biological Potential of Tanacetum balsamita L. (Costmary)
Source: Plants (Basel). 2022 Dec 20;12(1):22. doi: 10.3390/plants12010022 (PMC9824382; doi:10.3390/plants12010022)
Supplement: Supplementary file 1 [file plants-12-00022-s001.zip]

Archive with 3 entries (3 files):
- Suppl_material_Fig S1-4; Table S1_assays protocols.pdf
- Table S2_correlation antioxidant activity.xlsx
- Table S3_correlation enzyme inhibition.xlsx
